# Supplementary material for: The CXCL16-CXCR6 axis in glioblastoma modulates T-cell activity in a spatiotemporal context
Source: Front Immunol. 2024 Jan 17;14:1331287. doi: 10.3389/fimmu.2023.1331287 (PMC10827847; doi:10.3389/fimmu.2023.1331287)
Supplement: Supplementary file 7 [file Table_1.xlsx]

## Sheet: Sheet1
Sample ID	Age	Gender	IDH status	MGMT status	Nw DX vs Recurrent
NU00625	63	Male	Wild-type	Unmethylated	Recurrent
NU01195	71	Male	Wild-type	NA	Recurrent
NU00860	70	Male	Wild-type	Methylated	Recurrent
NU01063	69	Female	Wild-type	Unmethylated	Recurrent
NU01578	76	Female	Wild-type	NA	Recurrent
NU01688	36	Female	Wild-type	Unmethylated	Recurrent
NU01704	71	Male	Wild-type	Unmethylated	Recurrent
NU01862	40	Male	Wild-type	NA	Recurrent
NU01004	63	Female	Wild-type	Methylated	Recurrent
NU02962	62	Male	Wild-type	Unmethylated	Recurrent
NU03118	43	Male	Wild-type	Unmethylated	Recurrent
NU02981	54	Female	Wild-type	Equivocal	New
NU03014	72	Female	Wild-type	Methylated	New
NU03136	63	Male	Wild-type	Methylated	New
NU03164	60	Female	Wild-type	Methylated	New
NU03197	60	Female	Wild-type	Methylated	New
NU03206	73	Male	Wild-type	Methylated	New
NU02954	75	Male	Wild-type	Methylated	New
NU02992	62	Male	Wild-type	Methylated	New
NU03026	52	Male	Wild-type	Unmethylated	New
NU03099	73	Male	Wild-type	Unmethylated	New
NU03218	62	Male	Wild-type	Methylated	New
